# Supplementary material for: Homologous Series of Polyaniline Derivatives Block Copolymers with Amphiphilic and Semiconducting Properties
Source: Polymers (Basel). 2022 May 25;14(11):2149. doi: 10.3390/polym14112149 (PMC9182807; doi:10.3390/polym14112149)
Supplement: Supplementary file 1 [file polymers-14-02149-s001.zip]

Archive with 1 entries (1 files):
- polymers-1704921-supplementary.pdf
